# Supplementary material for: Effects of outdoor play on body composition and physical performance in children: the Yamanashi Adjunct study of the Japan Environment and Children’s Study
Source: PLoS One. 2025 Feb 10;20(2):e0317925. doi: 10.1371/journal.pone.0317925 (PMC11809897; doi:10.1371/journal.pone.0317925)
Supplement: S1 Table — This dataset includes anonymized data on the participants’ body composition measurements, outdoor playtime, and physical performance test results. (CSV) [file pone.0317925.s001.csv]

ID	«Ê@j12	OVÑ	g·	Ìd	Ìb¦	¬Í	Vg	50m	§¿µÑ	RL	LL	RH	LH	total PhA	Ì²	Er	¶r	Er	¶r
G3100324H	2	1	122.3	24.0	14.8	14.0	21.0	11.5	144.0	-5.3	-5.4	-5.7	-5.1	-5.4	11.2	0.8	0.8	3.3	3.3
G3101001C	1	2	125.8	24.9	12.6	11.0	34.0	9.6	163.0	-5.8	-6.1	-5.7	-5.1	-5.9	12.1	0.8	0.8	3.6	3.5
G3101271H	2	1	125.0	25.9	11.9	15.0	16.0	11.4	111.0	-5.4	-5.8	-6.2	-10.3	-7.3	12.7	0.9	1.0	3.5	3.5
G3101499H	2	1	128.2	25.2	13.2	13.0	11.0	10.3	110.0	-4.9	-4.9	-5.8	-5.4	-5.2	11.7	0.9	0.9	3.7	3.6
G3101534P	2	1	127.3	21.4	9.3	11.0	12.0	11.4	115.0	-4.2	-4.3	-5.1	-4.5	-4.4	10.9	0.8	0.8	3.0	3.0
G3101562C	1	1	135.2	31.1	16.5	13.0	13.0	11.9	70.0	-5.3	-5.0	-5.1	-5.2	-5.2	14.3	1.0	1.0	4.3	4.2
G3101597H	1	2	114.2	20.2	8.2	9.0	34.0	10.0	140.0	-5.9	-5.8	-8.8	-11.8	-7.1	9.7	0.7	0.8	3.3	3.2
G3101978E	1	2	127.4	25.9	14.6	11.0	32.0	9.8	130.0	-5.8	-6.1	-5.4	-4.9	-5.6	12.4	0.8	0.8	3.6	3.5
G3102085K	2	2	135.0	36.9	26.5	11.0	10.0	11.5	100.0	-5.4	-5.8	-7.8	-6.3	-5.9	15.0	1.1	1.1	4.2	4.2
G3102728T	2	1	124.3	26.3	15.2	11.0	14.0	11.4	93.0	-5.0	-4.7	-9.0	-5.5	-5.0	11.5	1.0	0.9	4.0	3.8
G3102759R	1	1	129.4	26.9	12.1	10.0	52.0	10.3	147.0	-5.6	-5.6	-5.8	-5.6	-5.7	12.8	0.9	0.9	4.0	3.9
G3102862K	2	2	123.2	21.5	11.7	8.0	9.0	10.6	115.0	-4.6	-4.7	-5.6	-5.1	-4.9	10.4	0.7	0.7	3.2	3.1
G3103124L	1	2	121.2	19.9	5.5	11.0	43.0	9.8	150.0	-5.0	-5.1	-6.1	-6.0	-5.4	10.7	0.7	0.6	3.0	3.0
G3103231K	2	1	120.7	27.9	22.2	14.0	0.0	9.6		-5.5	-5.8	-6.2	-5.6	-5.7	11.8	0.9	0.9	3.5	3.5
G3104042H	1	2	134.1	30.9	18.1	15.0	16.0	10.2	140.0	-5.4	-5.4	-6.0	-5.5	-5.5	14.2	1.0	1.0	4.0	3.9
G3104139R	2	2	126.9	22.9	8.6	11.0	20.0	10.6	120.0	-5.7	-5.4	-11.1	-4.5	-6.3	11.7	0.9	0.7	3.3	3.3
G3104720K	1	1	133.0	32.2	21.7	11.0	9.0	13.3	110.0	-5.3	-5.4	-5.3	-5.5	-5.5	13.9	1.0	1.0	4.1	4.0
G3104785P	2	2	116.1	19.2	7.8	12.0	42.0	9.3	150.0	-5.9	-6.0	-6.6	-6.0	-6.0	9.7	0.7	0.7	2.9	2.9
G3105110P	1	2	120.2	20.5	7.5	11.0	22.0	10.6	114.0	-5.1	-5.3	-5.8	-5.1	-5.3	10.7	0.7	0.7	3.1	3.0
G3105518K	1		121.7	26.8	22.9	9.0	17.0	11.0	132.0	-5.6	-6.0	-6.1	-5.1	-5.8	11.0	0.9	0.8	3.6	3.5
G3105574K	1	1	126.4	32.9	30.2	8.0	14.0	12.6	90.0	-4.9	-5.0	-5.5	-4.9	-5.0	11.8	1.0	1.0	4.1	4.0
G3105657E	1	2	127.4	23.7	7.3	12.0	33.0	10.4	110.0	-5.4	-5.3	-5.8	-5.5	-5.5	11.9	0.8	0.8	3.7	3.8
G3105948B	2	2	119.7	21.7	14.4	9.0	15.0	10.1	125.0	-5.4	-5.4	-5.8	-5.3	-5.5	10.6	0.7	0.7	2.9	2.8
G3106399C	1	2	129.1	30.6	18.9	14.0	32.0	10.4	120.0	-5.1	-4.9	-5.5	-4.7	-5.0	12.5	1.0	1.0	4.6	4.5
G3107478E	2	1	119.4	21.7	8.5	8.0				-4.4	-5.4	-4.5	-13.4	-6.9	11.0	0.6	0.9	3.1	3.3
G3107915K	1	1	120.0	23.3	13.1	9.0	21.0	11.3	122.0	-5.1	-5.2	-5.8	-5.5	-5.4	11.0	0.8	0.8	3.4	3.3
G3108073C	1	2	130.1	27.2	14.1	11.0	15.0	9.9	145.0	-5.4	-5.1	-6.8	-5.8	-5.6	13.2	0.9	0.9	3.7	3.6
G3108163E	1		124.2	23.3	9.9	7.0	14.0	10.8	136.0	-5.3	-5.3	-5.7	-5.5	-5.5	11.4	0.8	0.8	3.6	3.5
G3108746P	2	1	131.4	24.1	10.8	8.0	32.0	9.9	160.0	-4.8	-4.9	-5.0	-4.6	-4.9	12.1	0.9	0.8	3.3	3.3
G3109139H	2	1	118.5	20.9	7.2	12.0	32.0	10.3	130.0	-5.4	-5.4	-9.0	-10.3	-6.9	10.5	0.8	0.8	3.2	3.2
G3109823B	2	2	129.8	31.6	20.9	13.0	26.0	10.1	153.0	-5.9	-5.8	-5.8	-5.5	-5.8	13.9	1.0	1.0	3.9	3.9
G3109993K	2	1	129.4	30.0	21.4	14.0	22.0	11.8	94.0	-5.6	-5.2	-8.6	-5.1	-5.3	13.3	1.0	0.9	3.6	3.6
G3110082K	1	1	125.5	22.7	7.7	8.0	14.0	10.5	110.0	-4.9	-5.0	-6.4	-5.4	-5.1	11.4	0.8	0.8	3.6	3.5
G3110759C	1	2	137.0	36.8	25.5	13.0	14.0	10.9	123.0	-5.5	-5.6	-5.6	-5.5	-5.6	14.3	1.1	1.0	4.9	4.8
G3110771C	2	1	123.7	21.0	11.2	9.0	17.0	10.5	104.0	-4.4	-4.4	-5.1	-4.5	-4.5	10.3	0.7	0.7	3.0	3.0
G3110899L	2	2	131.5	26.9	10.0	9.0	50.0	9.4	104.0	-5.0	-5.5	-6.5	-8.3	-6.3	13.3	0.9	1.0	3.8	3.9
G3112355L	2		131.7	24.8	11.9	10.0	22.0	10.5	110.0	-5.2	-5.3	-5.7	-4.5	-5.1	12.2	0.9	0.8	3.3	3.5
G3112457R	1	1	131.3	27.6	13.0	10.0	12.0	10.4	95.0	-4.5	-4.6	-5.6	-5.6	-5.0	13.2	0.9	0.9	4.0	3.9
G3112875B	2	1	131.0	27.4	12.6	7.0	13.0	11.1	120.0	-4.3	-5.3	-5.6	-8.6	-5.7	13.7	0.9	0.9	3.5	3.7
G3112917B	1	1	124.8	22.7	7.6	10.0	33.0	10.8	140.0	-5.4	-5.4	-6.4	-6.2	-5.6	11.6	0.8	0.8	3.5	3.4
G3113015K	2	1	136.2	33.9	25.0	10.0	41.0	11.3	130.0	-4.7	-5.0	-5.4	-4.5	-4.9	14.1	1.0	0.9	4.0	4.1
G3114196B	1	1	120.9	22.9	12.0	8.0	7.0	12.1	77.0	-4.9	-4.7	-5.5	-5.2	-5.0	10.6	0.8	0.8	3.6	3.5
G3114372L	1	2	122.4	22.9	12.3	13.0	48.0	10.7	100.0	-4.9	-4.9	-5.6	-5.1	-5.0	11.7	0.7	0.7	3.1	3.0
G3114587K	1	2	125.5	24.8	12.8	12.0	21.0	10.1	150.0	-4.8	-4.8	-5.4	-4.8	-4.9	11.8	0.8	0.8	3.6	3.6
G3114973B	1	2	123.8	22.7	10.8	10.0	18.0	10.2	141.0	-5.0	-4.8	-5.0	-4.4	-4.7	11.6	0.7	0.7	3.2	3.1
G3115300L	2	2	134.4	29.9	13.6	13.0	17.0	9.7	140.0	-4.6	-4.7	-6.0	-5.4	-5.0	12.7	1.1	1.0	4.9	4.7
G3116063T	1	1	125.3	26.1	14.1	12.0		10.0	105.0	-4.4	-4.4	-6.6	-6.4	-5.2	12.1	0.8	0.9	3.8	3.8
G3116197R	2	1	135.1	25.5	10.5	13.0	20.0	10.0	135.0	-4.9	-4.8	-5.3	-5.1	-5.0	12.6	0.9	0.9	3.6	3.6
G3116637L	1	1	122.8	24.3	13.9	12.0	29.0	10.7	126.0	-5.1	-5.4	-5.9	-5.3	-5.4	11.5	0.8	0.8	3.5	3.4
G3116909T	2	1	123.2	21.2	10.0	9.0	8.0	12.0	115.0	-4.0	-3.8	-5.3	-4.9	-4.4	10.2	0.7	0.7	3.3	3.3
G3117464L	1	1	128.5	26.9	17.3	10.0	16.0	11.8	100.0	-4.3	-4.8	-5.4	-4.9	-4.8	12.6	0.8	0.8	3.5	3.5
G3118338L	1	1	117.9	20.1	6.4	9.0	38.0	9.4	130.0	-5.8	-4.8	-15.9	-4.4	-5.4	9.6	0.8	0.7	3.5	3.4
G3118401K	1	2	124.7	23.2	10.8	7.0	28.0	11.6	118.0	-5.1	-5.7	-5.5	-5.1	-5.5	11.6	0.8	0.7	3.4	3.3
G3118452R	2	1	127.0	24.5	15.4	10.0	21.0	10.4	110.0	-5.1	-5.3	-5.5	-4.6	-5.2	11.7	0.8	0.8	3.2	3.2
G3118526K	2	1	124.4	23.1	14.9	8.0	20.0	12.8	100.0	-4.4	-4.5	-5.1	-4.7	-4.7	11.0	0.7	0.7	3.2	3.2
G3118572R	2	2	125.7	29.1	19.1	9.0	16.0	11.0	85.0	-5.6	-5.4	-6.4	-5.7	-5.8	12.7	0.9	0.9	3.9	3.9
G3118895J	2	1	128.8	29.4	16.8	12.0	16.0	10.7	135.0	-5.6	-5.6	-6.1	-6.0	-5.8	13.6	0.9	0.9	3.9	3.9
G3119135K	2	1	135.6	31.8	20.6	7.0	12.0	13.3	90.0	-5.3	-4.8	-8.5	-8.8	-5.9	14.9	1.0	0.9	3.6	3.5
G3119842B	2	2	125.3	29.0	23.6	7.0	16.0	11.0	109.0	-5.4	-5.3	-5.3	-5.9	-5.6	12.9	0.9	0.9	3.2	3.2
G3119884J	2	2	127.6	25.5	13.2	10.0	17.0	11.2	110.0	-5.2	-5.3	-5.4	-8.3	-6.0	12.8	0.8	0.8	3.3	3.3
G3119987J	2	2	130.1	32.5	25.5	10.0	12.0	12.9	135.0	-5.2	-5.3	-5.7	-5.6	-5.5	13.2	0.9	0.9	3.9	4.0
G3120076J	1	1	116.3	21.0	9.5	8.0	24.0	10.0	117.0	-5.9	-6.1	-8.0	-10.9	-6.8	10.2	0.8	0.8	3.2	3.2
G3120623E	1	1	127.8	22.9	6.3	10.0	21.0	10.3	145.0	-5.3	-5.3	-5.9	-5.3	-5.4	12.0	0.8	0.8	3.5	3.4
G3120628E	2	2	126.0	22.5	12.3	8.0	16.0	11.1	95.0	-4.6	-4.6	-4.7	-4.4	-4.6	10.7	0.8	0.8	3.3	3.2
G3120634L	1	2	120.5	20.6	7.4	7.0	20.0	11.3		-4.8	-4.2	-9.1	-4.7	-4.6	10.3	0.8	0.7	3.3	3.2
G3120774B	2	2	127.7	25.8	17.9	8.0	9.0	10.3	100.0	-4.4	-3.5	-4.9	-6.9	-4.9	12.2	0.8	0.8	3.3	3.1
G3120917J	2	1	128.2	36.8	29.4	15.0	19.0	12.8	90.0	-4.6	-4.6	-5.6	-7.6	-5.4	13.9	1.0	1.0	4.3	4.4
G3120918C	2	2	127.5	25.5	15.0	14.0	14.0	11.0	120.0	-5.1	-4.8	-7.3	-4.7	-5.0	11.5	0.9	0.8	3.7	3.7
G3123010T	2	1	120.8	19.6	8.7	9.0	28.0	10.7	116.0	-4.5	-4.7	-5.3	-4.7	-4.7	9.9	0.7	0.7	2.9	2.9
G3123767C	1	2	133.3	33.3	20.0	11.0	27.0	11.5	100.0	-5.6	-5.3	-10.3	-7.8	-6.1	14.3	1.0	1.1	4.5	4.4
G3123936K	2	2	121.8	20.1	11.1	7.0	12.0	11.7	97.0	-5.0	-4.9	-5.2	-4.8	-5.1	10.1	0.7	0.6	2.9	2.8
G3124078B	2	1	127.1	24.6	12.6	8.0	8.0	10.7	90.0	-5.2	-5.1	-6.6	-5.4	-5.4	11.7	0.8	0.8	3.6	3.5
G3124795C	2	1	125.4	26.6	23.1	8.0	26.0	10.4	117.0	-4.6	-4.8	-5.1	-4.3	-4.7	11.4	0.8	0.7	3.3	3.3
G3124857L	2	2	136.1	28.6	15.3	16.0	16.0	9.7	110.0	-5.4	-5.2	-4.7	-4.8	-5.2	13.4	0.9	0.9	3.9	3.8
G3125768B	2	1	122.4	20.9	6.2	9.0	27.0	10.6	107.0	-5.6	-5.9	-9.7	-12.6	-7.2	10.6	0.8	0.9	3.2	3.2
G3126541H	2	1	122.6	23.3	13.1	9.0	16.0	10.3	115.0	-5.1	-5.0	-7.9	-6.9	-5.4	10.9	0.9	0.8	3.3	3.3
G3127040B	1	1	125.5	28.9	20.5	11.0	51.0	11.1	114.0	-5.7	-5.6	-6.5	-5.7	-5.8	12.4	1.0	0.9	3.8	3.8
G3127877K	1	2	127.3	25.3	10.9	14.0	42.0	9.7	142.0	-4.7	-4.6	-5.6	-5.3	-5.0	12.0	0.9	0.9	3.9	3.8
G3128161H	1	1	125.6	25.7	17.0	7.0	8.0	12.9	105.0	-4.9	-5.0	-6.2	-6.5	-5.5	12.3	0.8	0.8	3.2	3.2
G3129104B	2	1	125.2	26.2	18.6	8.0	14.0	11.9	98.0	-4.3	-4.5	-4.7	-4.9	-4.5	11.3	0.9	0.9	3.6	3.5
G3129543J	1	1	132.5	28.8	16.4	13.0	13.0	11.6	125.0	-4.6	-4.6	-5.7	-5.5	-5.0	13.4	1.0	0.9	3.9	3.8
G3130874B	1	2	132.7	33.3	21.9	11.0	17.0	10.6	130.0	-4.8	-5.0	-5.8	-5.6	-5.3	13.6	1.0	1.0	4.6	4.6
G3131360L	2	1	117.4	21.6	18.1	8.0	22.0	12.0	103.0	-5.5	-5.3	-5.5	-4.9	-5.3	10.6	0.6	0.6	2.6	2.5
G3131536K	1	1	130.0	40.2	41.0	11.0	33.0	12.0	135.0	-4.8	-4.9	-5.7	-5.5	-5.2	11.4	1.1	1.1	4.6	4.4
G3131591P	1	2	121.4	23.8	11.8	9.0	27.0	11.8	97.0	-4.7	-4.5	-6.2	-5.3	-4.9	11.2	0.8	0.9	3.6	3.6
G3131608L	2	1	121.1	21.1	12.4	7.0	11.0	11.2	105.0	-5.5	-5.1	-5.4	-5.0	-5.2	10.4	0.7	0.7	2.9	2.9
G3131800J	2	2	122.6	20.8	11.1	10.0	12.0	11.6	125.0	-4.5	-4.7	-5.3	-4.7	-4.8	10.0	0.7	0.7	3.1	3.1
G3132149P	2	1	119.5	22.2	13.5	13.0	15.0	11.0	116.0	-5.1	-4.9	-5.7	-5.6	-5.2	10.2	0.8	0.7	3.3	3.3
G3133641R	2	1	121.6	24.1	19.5	10.0	10.0	11.1	115.0	-5.3	-5.2	-5.1	-4.9	-5.2	11.0	0.7	0.7	3.0	3.1
G3134414J	2	1	118.3	20.4	11.8	9.0	21.0	13.0	121.0	-5.0	-5.1	-10.4	-7.3	-5.0	9.7	0.7	0.7	3.0	3.1
G3134719C	2	1	120.7	22.7	11.3	11.0	18.0	10.8	136.0	-5.4	-5.8	-8.5	-12.4	-6.6	10.8	0.8	0.9	3.3	3.3
G3135688C	2	1	123.8	18.9	7.9	5.0	15.0	11.9	100.0	-4.2	-4.1	-5.0	-4.7	-4.4	10.2	0.6	0.6	2.6	2.6
G3135745L	1	2	126.4	25.7	13.2	14.0	41.0	10.2	147.0	-5.7	-5.9	-5.8	-5.6	-5.8	12.4	0.8	0.9	3.6	3.6
G3135946L	1	2	127.7	23.5	7.2	10.0	12.0	13.4	140.0	-4.7	-4.7	-5.1	-5.1	-5.0	11.6	0.8	0.9	3.7	3.8
G3136031B	1	1	121.3	25.6	18.7	10.0	24.0	11.1	120.0	-4.7	-4.9	-5.6	-4.6	-4.9	11.2	0.8	0.8	3.6	3.5
G3137140B	1	2	129.1	36.5	31.5	17.0	23.0	10.5	155.0	-5.3	-5.7	-6.0	-5.0	-5.6	12.4	1.0	1.0	4.7	4.7
G3137453T	2	1	117.1	21.4	16.4	7.0	19.0	12.7	106.0	-4.4	-4.6	-5.8	-5.5	-4.9	10.3	0.6	0.7	2.7	2.8
G3137977K	2	1	125.5	20.7	9.0	10.0	24.0	10.5	110.0	-4.0	-4.1	-5.2	-4.8	-4.4	10.4	0.7	0.7	3.1	3.0
G3138958J	2	1	129.2	26.1	14.6	12.0	22.0	10.0	130.0	-4.6	-4.5	-5.6	-5.2	-4.8	12.0	0.9	0.9	3.7	3.7
G3138975J	1	1	122.6	22.6	11.2	8.0	17.0	10.9	118.0	-5.0	-4.3	-11.0	-5.4	-4.8	11.3	0.8	0.7	3.3	3.1
G3139319H	2	2	127.6	25.4	13.6	11.0	53.0	10.0	143.0	-4.8	-4.6	-5.6	-5.4	-5.0	11.5	0.9	0.9	3.8	3.7
G3139378P	1	1	115.9	20.2	9.6	9.0	9.0	10.3	124.0	-4.1	-4.1	-5.1	-5.1	-4.5	9.8	0.7	0.7	3.2	3.1
G3139445R	2	2	128.7	25.9	13.7	13.0	26.0	9.3	125.0	-4.6	-5.1	-5.5	-10.5	-5.1	12.0	0.9	1.0	3.7	3.7
G3140192B	2	1	127.3	27.7	17.8	9.0	13.0	11.3	105.0	-5.2	-5.1	-7.4	-8.2	-5.5	12.7	0.9	0.9	3.5	3.6
G3140270L	1	1	119.3	20.4	9.4	8.0	34.0	13.5	110.0	-4.2	-4.3	-4.8	-4.1	-4.3	10.4	0.7	0.7	3.0	2.9
G3140449T	2	1	124.6	32.1	25.7	13.0	9.0	12.7	117.0	-5.4	-5.5	-6.1	-5.0	-5.4	12.6	0.9	0.9	4.1	4.2
G3140677L	1	2	130.6	28.8	14.6	14.0	25.0	9.3	144.0	-5.4	-5.7	-6.9	-6.3	-5.9	13.6	0.9	1.0	4.0	3.9
G3141143R	2	1	126.1	25.6	15.8	9.0	17.0	11.1	103.0	-4.9	-5.0	-5.4	-5.5	-5.3	11.8	0.9	0.8	3.5	3.5
G3141274H	2	1	123.9	25.6	17.1	10.0		13.0	60.0	-4.8	-4.8	-5.6	-5.0	-5.1	11.8	0.8	0.8	3.4	3.4
G3141672E	2	1	122.3	20.2	5.9	8.0	31.0	10.3	100.0	-5.0	-5.3	-5.6	-9.6	-6.1	10.5	0.7	0.8	3.0	3.1
G3141940C	2	2	129.4	26.5	10.9	11.0	23.0	10.2	125.0	-5.0	-5.3	-6.0	-6.1	-5.9	12.5	0.9	0.9	4.1	4.0
G3142952B	1	1	124.9	24.7	10.7	6.0	15.0	11.3	127.0	-4.9	-5.0	-9.8	-9.0	-5.8	12.2	0.8	0.9	3.6	3.6
G3143477T	1	2	126.9	23.8	8.3	13.0	50.0	10.1	150.0	-5.6	-5.4	-5.9	-5.3	-5.6	12.0	0.8	0.8	3.6	3.6
G3143543C	1	2	124.3	29.5	21.5	12.0	14.0	12.9	140.0	-5.5	-5.4	-6.4	-6.0	-5.7	12.0	1.0	1.0	4.1	4.0
G3143617T	2	2	122.4	19.8	9.8	10.0	17.0	10.9	115.0	-3.9	-4.3	-5.2	-4.2	-4.4	10.2	0.6	0.6	2.8	2.9
G3143796H	1	2	119.5	21.7	10.3	11.0	15.0	10.7	110.0	-5.4	-5.2	-6.0	-5.7	-5.5	10.6	0.8	0.7	3.4	3.2
G3144164K	1	1	130.0	28.3	13.9	10.0	15.0	10.6	135.0	-4.5	-5.2	-5.7	-8.5	-5.0	13.1	1.0	1.0	4.1	4.1
G3145175K	2	1	119.5	25.0	21.5	7.0	16.0	12.4	80.0	-4.7	-5.0	-5.9	-5.3	-5.2	10.9	0.7	0.7	3.2	3.2
G3145518E	2	1	116.7	21.2	14.2	10.0	14.0	15.9	100.0	-4.8	-4.7	-6.3	-5.0	-5.0	9.6	0.7	0.7	3.2	3.2
G3146086T	2	1	126.8	25.6	16.2	13.0	15.0	11.7	100.0	-5.1	-4.6	-5.2	-5.0	-4.9	11.7	0.9	0.9	3.5	3.4
G3146152C	2	2	125.1	27.9	20.9	13.0	19.0	10.6	113.0	-5.0	-5.1	-5.8	-5.2	-5.2	12.4	0.9	0.9	3.4	3.4
G3146202H	2	1	130.9	42.2	38.9	13.0	8.0	13.5	110.0	-5.4	-5.7	-5.7	-5.4	-5.5	13.7	1.1	1.1	4.2	4.3
G3146474B	1	1	131.2	27.1	10.9	14.0	39.0	9.0	145.0	-5.2	-5.4	-7.8	-6.1	-5.5	13.1	0.9	1.0	4.0	4.0
G3146528H	1	2	131.7	23.4	6.0	8.0	9.0	10.7	111.0	-4.5	-4.7	-5.1	-4.3	-4.6	12.7	0.8	0.8	3.4	3.3
G3146954L	2	2	134.9	25.9	12.9	12.0	24.0	10.4	140.0	-4.9	-4.7	-4.9	-4.5	-4.8	12.6	0.9	0.9	3.6	3.5
G3147576P	1	1	124.7	25.3	17.2	10.0	21.0	11.0	110.0	-3.8	-3.9	-5.2	-5.1	-4.4	11.7	0.8	0.8	3.4	3.3
G3147677E	1	1	125.2	27.2	20.6	10.0		12.2	105.0	-4.6	-4.6	-5.1	-5.6	-5.2	12.3	0.9	0.8	3.4	3.2
G3147769L	1	2	119.9	20.6	8.5	10.0	16.0	10.8	113.0	-4.7	-4.7	-5.5	-5.1	-4.9	10.3	0.7	0.6	3.2	3.2
G3147978P	1	2	119.4	20.6	7.8	9.0	28.0	10.5	120.0	-5.0	-5.2	-5.2	-4.7	-5.1	10.4	0.7	0.7	3.2	3.2
G3148911J	2	1	122.8	23.1	15.1	6.0		13.2	101.0	-4.8	-4.9	-5.5	-5.2	-5.1	10.9	0.7	0.7	3.2	3.2
G3149960L	1	1	122.1	23.5	12.4	6.0		11.1	117.0	-5.1	-4.9	-5.9	-6.1	-5.2	10.9	0.8	0.8	3.6	3.6
G3150359J	1	1	127.8	24.8	10.9	8.0	19.0	11.1	115.0	-4.2	-4.3	-5.5	-5.0	-4.6	12.2	0.9	0.8	3.6	3.6
G3150427H	1	1	118.8	20.8	9.2	10.0	26.0	10.6	120.0	-5.0	-5.0	-6.3	-5.7	-5.4	10.5	0.7	0.7	3.1	3.1
G3151598E	2	1	126.8	22.3	9.5	8.0	19.0	10.4	105.0	-5.0	-4.7	-5.6	-5.4	-5.1	10.9	0.7	0.8	3.4	3.4
G3152035B	2	1	123.5	23.8	14.0	12.0	23.0	10.6	100.0	-5.5	-4.7	-11.0	-5.4	-5.1	11.1	0.9	0.8	3.4	3.3
G3152557B	2	1	123.0	21.6	9.3	6.0	14.0	12.1	121.0	-4.0	-4.3	-5.5	-6.0	-4.7	10.0	0.8	0.9	3.5	3.5
G3152588T	1	2	125.6	24.0	9.9	12.0		9.0	150.0	-5.6	-5.7	-5.8	-5.3	-5.7	11.6	0.8	0.8	3.7	3.7
G3152643P	2	2	126.1	28.8	24.5	8.0	17.0	11.2	120.0	-4.5	-4.3	-5.1	-4.9	-4.6	11.9	0.9	0.8	3.5	3.5
G3153011T	1	1	117.5	21.8	10.1	12.0	25.0	9.7	144.0	-6.9	-6.2	-9.0	-6.0	-6.2	10.1	0.8	0.8	3.6	3.5
G3153199K	2	1	125.4	22.1	10.3	11.0	30.0	10.0	110.0	-5.3	-5.4	-5.5	-5.0	-5.4	11.3	0.8	0.8	3.0	3.0
G3153799E	1	2	125.6	24.3	10.5	14.0	11.0	10.2	120.0	-5.4	-5.6	-6.1	-5.5	-5.6	12.0	0.8	0.8	3.5	3.6
G3154145H	2	1	121.8	27.8	22.5	12.0	18.0	11.0	121.0	-5.6	-6.0	-6.0	-5.6	-5.9	12.0	0.9	0.9	3.3	3.3
G3154603T	1	2	121.3	21.6	4.6	13.0	49.0	11.0	147.0	-5.7	-5.9	-5.6	-6.0	-9.8	11.9	0.7	0.7	3.2	3.2
G3155365J	2	1	126.0	26.2	20.6	7.0		11.3	100.0	-4.8	-4.4	-5.0	-4.6	-4.7	11.6	0.8	0.8	3.3	3.3
G3155516T	2	2	138.0	37.3	23.6	15.0	20.0	10.9	135.0	-5.1	-5.3	-5.0	-4.8	-5.2	15.0	1.2	1.1	4.8	4.8
G3156459B	2	1	127.1	24.7	13.0	13.0	23.0	10.0	130.0	-5.0	-4.7	-12.7	-8.6	-4.9	11.0	1.2	1.0	3.6	3.6
G3157127B	1	1	119.3	18.8	5.9	8.0	22.0	10.1	120.0	-3.7	-3.7	-5.0	-4.8	-4.2	9.4	0.7	0.6	3.2	3.1
G3157904B	1	1	119.3	23.7	16.9	8.0	23.0	11.0	105.0	-5.0	-5.0	-5.2	-4.9	-5.1	10.5	0.8	0.7	3.4	3.4
G3157959K	1	1	120.3	21.6	12.6	9.0	47.0	9.8	120.0	-5.0	-4.8	-7.1	-6.7	-5.4	10.4	0.7	0.7	3.1	3.1
G3158196L	2	1	114.8	20.1	12.9	6.0	18.0	10.6	116.0	-5.6	-5.5	-6.2	-5.3	-5.5	9.4	0.7	0.7	3.0	2.9
G3158208K	2	2	130.9	32.9	17.4	15.0	28.0	11.6	115.0	-5.4	-6.5	-16.8	-12.3	-7.1	14.6	1.0	1.3	4.3	4.5
G3158268P	1	1	136.0	39.2	28.1	14.0	13.0	12.2	120.0	-5.1	-4.9	-6.0	-5.5	-5.3	14.5	1.1	1.1	5.1	5.0
G3158384K	2	1	123.5	23.1	11.3	10.0	26.0	9.9	140.0	-5.4	-5.7	-6.0	-5.5	-5.7	10.7	0.8	0.8	3.6	3.6
G3158543E	1	2	132.2	24.8	7.0	14.0	37.0	11.2	144.0	-5.0	-5.2	-6.0	-5.2	-5.2	13.0	0.8	0.9	3.7	3.6
G3158605K	2	1	129.4	29.6	20.2	10.0	18.0	10.4	107.0	-5.3	-5.3	-5.6	-5.1	-5.3	13.1	0.9	0.9	3.7	3.8
G3158859J	1	1	122.2	23.3	14.2	5.0	11.0	10.8	122.0	-3.7	-4.0	-4.9	-4.0	-4.1	10.9	0.8	0.7	3.4	3.3
G3158879R	2	1	134.5	23.3	7.7	13.0	23.0	11.2	141.0	-4.5	-4.4	-5.0	-4.7	-4.7	11.8	0.8	0.8	3.5	3.5
G3159017P	2	2	131.1	24.6	10.0	10.0	16.0	9.7	134.0	-4.5	-5.0	-5.5	-5.4	-5.0	11.8	0.9	0.9	3.6	3.8
G3159109C	2	2	118.9	24.9	21.7	8.0	14.0	12.1	114.0	-4.6	-4.5	-5.4	-4.7	-4.7	10.6	0.7	0.7	3.3	3.3
G3159220B	2	1	125.7	26.3	8.9	14.0	22.0	11.7	120.0	-5.5	-5.2	-19.7	-15.1	-7.7	13.2	1.4	1.2	3.5	3.5
G3159280C	2	2	120.1	19.1	9.4	8.0	26.0	11.6	110.0	-5.1	-5.2	-4.8	-5.0	-5.3	10.2	0.6	0.6	2.6	2.5
G3159432K	2	2	124.4	24.9	15.8	11.0	24.0	10.6	108.0	-4.8	-5.3	-5.9	-5.5	-5.4	11.4	0.8	0.8	3.5	3.5
G3159509L	1	2	122.3	20.3	5.7	10.0	36.0	11.6	120.0	-4.8	-4.8	-5.1	-4.9	-5.0	10.9	0.7	0.6	3.1	3.0
G3160131R	1	1	130.1	27.4	14.5	8.0	43.0	11.0	113.0	-4.6	-4.6	-5.2	-4.5	-5.0	13.0	0.9	0.9	3.8	3.7
G3160423K	2	2	124.4	26.1	15.2	10.0	16.0	10.1	115.0	-6.0	-5.4	-10.2	-5.8	-5.6	11.8	1.0	0.9	3.7	3.6
G3160718L	2	2	129.7	27.9	16.4	9.0	11.0	10.8	132.0	-4.5	-4.4	-5.5	-5.5	-4.9	12.7	0.9	0.9	3.9	3.7
G3160729E	2	2	121.5	22.7	15.5	9.0	9.0	12.4	72.0	-4.8	-5.1	-4.9	-4.4	-4.8	10.4	0.7	0.7	3.3	3.2
G3160853B	1	1	124.9	26.5	14.5	12.0	44.0	10.7	147.0	-5.3	-5.4	-5.8	-5.1	-5.3	12.1	0.9	0.9	3.9	3.9
G3161603R	2	2	124.1	21.9	6.4	9.0	16.0	10.9	107.0	-4.8	-5.5	-11.9	-12.6	-6.9	11.3	0.9	0.9	3.2	3.2
G3161773H	1	2	127.1	28.3	17.8	12.0	45.0	9.4	150.0	-5.4	-5.2	-5.3	-5.2	-5.3	12.7	0.9	0.9	3.9	3.8
G3162537B	1	1	124.0	23.1	10.9	9.0	18.0	11.4	124.0	-5.2	-5.0	-5.7	-5.4	-5.3	11.6	0.8	0.8	3.3	3.2
G3162588H	2	2	120.1	19.2	8.4	7.0	32.0	10.8	128.0	-4.8	-4.8	-6.1	-5.3	-5.0	9.7	0.7	0.6	2.9	2.9
G3163066R	2	2	115.5	19.3	11.7	9.0	27.0	11.1	118.0	-5.4	-5.0	-5.3	-4.9	-5.2	9.2	0.6	0.6	2.9	2.9
G3163159E	2	1	126.0	23.4	14.7	8.0	17.0	9.9	125.0	-5.3	-4.7	-7.3	-4.5	-4.9	11.2	0.8	0.7	3.2	3.1
G3163296E	2	1	117.3	22.9	14.1	7.0		12.2	105.0	-5.3	-5.5	-6.9	-12.2	-6.9	11.3	0.7	0.9	2.9	3.0
G3163580J	1	1	115.7	21.0	11.9	8.0	30.0	10.6	110.0	-5.6	-5.6	-10.5	-10.9	-6.5	10.1	0.8	0.7	3.1	3.0
G3163598K	2	1	126.0	27.1	17.2	9.0	25.0	12.4	126.0	-4.7	-4.9	-6.4	-5.8	-5.4	12.0	0.9	0.9	3.8	3.7
G3163885C	2	1	121.6	22.3	13.0	10.0	24.0	10.4	108.0	-5.3	-5.7	-6.2	-5.3	-5.6	10.9	0.7	0.7	3.1	3.1
G3164539L	1	2	117.8	19.2	8.3	9.0	17.0	11.7	80.0	-4.5	-4.3	-4.9	-4.7	-4.6	10.5	0.6	0.6	2.7	2.5
G3164875B	1	2	138.5	37.3	24.5	13.0	15.0	11.3	110.0	-4.6	-4.7	-5.3	-5.0	-4.9	15.2	1.1	1.1	4.7	4.7
G3165195P	1	2	122.5	22.5	9.7	7.0	10.0	10.4	132.0	-4.8	-4.9	-5.2	-4.9	-4.9	11.0	0.7	0.8	3.5	3.4
G3166190C	1	1	124.2	25.5	14.1	9.0	56.0	10.5	132.0	-5.5	-5.9	-6.2	-8.2	-6.5	12.1	0.8	0.8	3.6	3.6
G3167298P	1	2	130.2	31.8	19.6	17.0	40.0	10.1	145.0	-5.7	-5.7	-8.3	-7.1	-6.1	13.6	1.0	1.0	4.4	4.4
G3168371R	1	1	126.3	24.9	10.1	8.0	15.0	10.8	130.0	-5.0	-5.2	-5.7	-5.3	-5.3	1.7	0.9	0.9	4.0	3.9
G3168520P	2	1	123.5	21.9	9.6	7.0	13.0	11.4	126.0	-5.7	-5.3	-11.3	-7.5	-6.2	10.9	0.9	0.7	3.2	3.2
G3168582K	2	1	119.0	17.6	7.4	9.0	15.0	10.0	115.0	-4.7	-4.6	-5.5	-5.0	-4.9	9.0	0.6	0.6	2.7	2.7
G3169192H	2	2	118.1	20.1	10.2	12.0	27.0	9.3	147.0	-5.5	-5.6	-5.9	-5.3	-5.6	9.6	0.7	0.7	3.1	3.1
G3169313P	2	1	119.5	22.7	14.8	9.0	12.0	12.4	100.0	-5.3	-5.6	-6.1	-5.6	-5.7	10.5	0.7	0.7	3.2	3.3
G3170448H	2	2	123.7	21.8	9.2	7.0	32.0	9.8	160.0	-5.0	-5.1	-7.3	-6.5	-5.3	10.7	0.8	0.8	3.3	3.3
G3170705T	2	2	126.1	28.6	23.9	7.0	14.0	11.0	107.0	-5.6	-5.5	-5.4	-4.8	-5.4	12.2	0.9	0.9	3.4	3.3
G3170778C	1	2	124.8	23.9	11.0	12.0	41.0	10.3	130.0	-4.9	-4.9	-5.3	-5.4	-5.1	12.0	0.8	0.8	3.4	3.3
G3171050P	1	1	123.9	23.8	12.8	10.0	14.0	10.6	190.0	-4.8	-4.9	-4.9	-4.7	-5.0	11.6	0.8	0.8	3.4	3.3
G3171772T	1	2	133.6	33.0	22.2	12.0	26.0	10.0	138.0	-6.0	-5.8	-6.2	-6.3	-6.1	14.7	1.0	1.0	4.0	3.8
G3172189E	2	1	121.4	23.1	12.6	13.0	15.0	9.7	125.0	-4.3	-4.2	-6.0	-5.6	-4.8	10.3	0.8	0.8	3.7	3.6
G3172196J	2	1	123.2	21.4	11.8	9.0	21.0	10.2	127.0	-5.4	-5.3	-5.3	-4.3	-5.1	10.7	0.7	0.7	3.0	2.9
G3172767P	2	1	126.6	31.3	23.7	13.0		11.3	105.0	-5.2	-5.6	-5.6	-5.0	-5.4	13.6	0.9	0.9	3.6	3.7
G3173065J	2	1	118.4	19.3	10.3	8.0	15.0	12.0	82.0	-4.4	-4.7	-6.0	-5.6	-5.0	9.9	0.6	0.6	2.7	2.7
G3173353T	1	1	133.1	32.1	21.7	14.0	15.0	12.3	130.0	-5.5	-5.1	-5.7	-5.3	-5.4	13.7	1.0	1.0	4.2	4.0
G3173636P	1	1	119.8	19.5	5.6	8.0	24.0	11.6	126.0	-4.5	-4.7	-5.2	-5.2	-4.9	10.2	0.7	0.6	3.1	3.0
G3173655H	2	1	116.7	18.7	10.7	6.0	43.0	10.2	106.0	-4.7	-4.9	-5.0	-4.4	-4.8	9.0	0.6	0.6	2.9	2.9
G3173860C	2	1	118.3	21.0	13.9	11.0	70.0	10.1	122.0	-5.0	-5.1	-7.2	-6.3	-5.5	10.7	0.7	0.7	2.6	2.6
G3174166H	2	1	122.9	24.4	13.8	16.0	17.0	9.8	126.0	-5.0	-4.8	-5.7	-5.4	-5.2	10.9	0.9	0.9	3.6	3.7
G3174347T	2	1	120.9	22.6	15.3	8.0		12.0	130.0	-4.9	-4.9	-5.3	-4.8	-5.0	10.7	0.7	0.7	3.1	3.0
G3174720H	1	2	139.7	29.2	10.0	8.0	46.0	10.2	125.0	-4.4	-4.4	-5.2	-5.1	-4.7	14.3	0.9	1.0	4.5	4.3
G3174760E	2	2	118.2	22.8	14.6	9.0	32.0	10.3	132.0	-5.6	-5.5	-5.9	-5.7	-5.7	10.2	0.8	0.8	3.4	3.4
G3174809P	1	2	123.1	23.6	11.5	10.0	40.0	10.3	126.0	-6.0	-5.7	-5.8	-5.7	-5.9	11.5	0.8	0.8	3.5	3.4
G3175523B	2	2	128.2	24.9	11.8	14.0	20.0	9.3	152.0	-5.8	-5.7	-6.1	-5.8	-5.8	12.2	0.9	0.9	3.4	3.5
G3175529R	2	2	128.3	26.4	16.9	13.0	36.0	10.9	135.0	-4.8	-4.9	-5.4	-5.0	-5.0	12.5	0.8	0.9	3.3	3.3
G3175999E	2	1	128.5	40.8	36.3	5.0	5.0	13.4	80.0	-6.2	-6.1	-5.9	-5.3	-5.9	13.9	1.1	1.1	4.2	4.3
G3176195L	1	1	123.0	22.7	11.2	9.0	29.0	10.0	120.0	-5.4	-5.3	-5.7	-5.3	-5.4	11.6	0.7	0.7	3.2	3.1
G3176401T	2	2	130.4	35.5	26.7	16.0	15.0	11.6	120.0	-5.9	-5.7	-5.4	-4.8	-5.6	14.1	1.1	1.0	4.2	4.2
G3176605H	2	1	124.0	22.2	12.6	9.0	13.0	11.0	129.0	-4.4	-4.6	-5.3	-4.5	-4.6	10.5	0.8	0.7	3.3	3.2
G3176866K	2	2	126.4	23.1	10.1	9.0	48.0	9.2	141.0	-5.5	-5.5	-5.7	-5.3	-5.5	10.9	0.8	0.8	3.7	3.6
G3176932R	1	1	120.8	25.1	17.6	11.0	8.0	10.2	130.0	-5.7	-5.5	-6.2	-5.4	-5.6	11.1	0.9	0.8	3.6	3.4
G3177224B	2	2	123.0	24.0	12.7	14.0	54.0	9.7	130.0	-5.9	-5.7	-7.0	-6.1	-6.0	11.2	0.9	0.8	3.6	3.5
G3178005P	2	2	130.0	25.3	12.4	10.0	17.0	9.9	120.0	-5.3	-5.3	-5.5	-5.3	-5.4	12.1	0.9	0.9	3.6	3.6
G3178252B	2	2	129.2	34.2	27.3	10.0		11.8	90.0	-4.6	-4.7	-5.3	-4.7	-4.8	13.0	0.9	0.9	4.4	4.4
G3178302E	1	2	124.5	29.4	24.2	10.0	14.0	10.6	117.0	-5.4	-5.5	-5.6	-4.9	-5.4	11.9	1.1	0.9	3.8	3.7
G3178508E	2	1	124.7	25.9	17.8	9.0	11.0	12.1	109.0	-4.9	-4.9	-6.6	-6.5	-5.6	12.0	0.8	0.9	3.3	3.2
G3178519L	2	2	112.2	19.8	13.6	8.0	26.0	11.4	110.0	-4.9	-5.2	-5.4	-5.2	-5.2	9.1	0.6	0.6	3.0	3.0
G3178738J	2	1	126.3	25.4	16.0	0.0	29.0	10.9	117.0	-4.6	-4.5	-5.5	-5.1	-4.9	11.8	0.9	0.9	3.3	3.3
G3178793L	1	1	125.5	26.7	17.0	8.0	19.0	11.5	130.0	-4.5	-4.1	-4.6	-4.7	-4.5	12.2	0.9	0.9	3.6	3.6
G3178810C	1	1	118.3	20.2	8.1	9.0	32.0	10.0	122.0	-5.7	-5.7	-6.1	-5.9	-5.9	10.7	0.7	0.7	2.9	2.8
G3179053E	1	2	127.2	27.1	14.3	12.0	16.0	10.6	110.0	-4.5	-4.9	-6.7	-7.7	-5.4	12.6	0.9	1.0	3.8	3.8
G3179169C	1	1	131.7	25.6	9.1	10.0	28.0	10.4	140.0	-5.3	-5.2	-5.4	-4.9	-5.2	13.1	0.9	0.9	3.7	3.6
G3179359P	2	1	124.4	22.8	13.2	9.0	12.0	10.8	90.0	-5.3	-5.5	-4.9	-4.8	-5.4	11.6	0.7	0.7	2.9	3.0
G3179905L	1	1	122.1	23.5	12.7	6.0	8.0	11.5	90.0	-4.9	-4.9	-5.2	-5.3	-5.1	10.9	0.8	0.8	3.6	3.5
G3179912T	2	2	126.3	25.6	16.8	10.0	22.0	10.3	146.0	-5.0	-5.1	-5.8	-5.4	-5.2	11.8	0.8	0.8	3.4	3.4
G3179978T	1	1	128.5	23.7	7.7	14.0	25.0	10.2	145.0	-5.1	-5.2	-5.5	-4.8	-5.2	12.1	0.8	0.8	3.6	3.6
G3180097B	2	2	127.0	23.8	14.1	10.0	31.0	10.7	147.0	-4.7	-4.7	-5.3	-4.9	-4.9	11.4	0.8	0.8	3.2	3.2
G3180264P	2	2	127.2	25.0	12.8	12.0	21.0	10.3	120.0	-5.8	-5.5	-5.7	-5.7	-5.7	12.1	0.9	0.9	3.4	3.4
G3180595J	1	2	123.1	24.5	12.2	18.0	30.0	9.3	130.0	-5.1	-4.9	-5.0	-5.2	-5.1	11.4	0.8	0.9	3.7	3.7
G3181107R	1	1	126.9	24.9	13.8	10.0	17.0	12.7	90.0	-5.7	-5.3	-5.5	-4.9	-5.3	12.3	0.8	0.8	3.4	3.2
G3181271K	2	1	122.8	21.0	6.2	6.0	29.0	11.3	120.0	-5.7	-5.6	-9.6	-16.4	-8.9	12.1	0.7	0.7	2.7	2.6
G3182029P	1	2	124.9	26.2	17.5	9.0	12.0	10.2	100.0	-4.9	-5.1	-5.2	-4.8	-5.0	11.8	0.9	0.8	3.6	3.5
G3182132J	1	1	123.9	23.3	10.6	8.0	14.0	10.4	105.0	-5.2	-5.1	-5.2	-5.2	-5.2	11.4	0.8	0.8	3.4	3.5
G3182571R	1	1	129.5	23.7	7.2	13.0	18.0	9.1	120.0	-4.6	-5.0	-5.5	-4.7	-4.9	12.7	0.8	0.8	3.3	3.4
G3183470T	2	2	122.7	28.8	23.8	11.0	11.0	11.6	134.0	-5.6	-6.0	-6.1	-5.4	-5.8	12.0	0.9	0.9	3.5	3.5
G3183738H	1	1	127.1	25.4	10.7	12.0	53.0	9.0	144.0	-5.4	-5.6	-11.3	-8.5	-5.6	12.2	0.8	1.0	3.9	3.8
G3183993P	1	1	130.5	25.1	4.6	14.0	28.0	9.1	171.0	-5.9	-5.9	-17.4	-15.7	-8.4	13.4	0.9	1.0	3.8	3.7
G3184107H	2	2	121.0	26.3	22.9	10.0	18.0	10.7	100.0	-5.1	-4.9	-5.4	-4.8	-5.0	11.0	0.8	0.8	3.4	3.3
G3184135R	2	1	126.2	22.7	9.7	7.0	11.0	12.1	120.0	-4.3	-4.4	-5.1	-5.1	-4.6	10.6	0.9	0.9	3.6	3.5
G3184155C	1	1	126.1	21.3	5.4	13.0	20.0	11.0	110.0	-4.6	-4.7	-5.1	-4.4	-4.6	11.5	0.7	0.7	3.2	3.1
G3184311J	2	1	129.5	26.5	5.3	14.0	15.0	10.7	120.0	-5.9	-6.2	-15.1	-25.0	-10.3	12.8	1.3	1.9	3.9	3.9
G3184923H	2	2	130.6	23.1	7.8	12.0	33.0	11.3	130.0	-5.3	-5.3	-5.7	-5.3	-5.4	11.0	0.9	0.9	3.7	3.7
G3185342R	1	1	122.5	23.4	12.0	9.0	36.0	10.4	143.0	-5.6	-5.9	-7.6	-5.9	-6.0	11.4	0.8	0.8	3.4	3.3
G3186120E	1	1	122.2	20.6	7.3	9.0	12.0	12.1	105.0	-4.3	-4.3	-4.8	-4.5	-4.7	11.1	0.7	0.6	3.0	2.9
G3186322T	2	1	121.5	21.1	11.2	9.0	25.0	10.2	116.0	-5.0	-4.9	-5.9	-4.8	-5.0	10.2	0.7	0.7	3.1	3.1
G3186896B	1	2	132.3	27.2	11.7	11.0	18.0	10.2	133.0	-5.4	-5.2	-6.1	-5.7	-5.7	13.9	0.9	0.9	3.6	3.6
G3187225C	1	2	127.9	27.7	17.4	16.0	39.0	10.5	135.0	-5.7	-5.9	-6.1	-5.6	-5.8	12.8	0.9	0.9	3.7	3.6
G3187288R	2	2	122.0	26.0	19.5	11.0	14.0	10.7	100.0	-4.9	-5.1	-5.3	-5.3	-5.2	11.6	0.8	0.8	3.4	3.3
G3188494B	1	2	124.8	25.8	15.1	11.0	30.0	9.6	162.0	-4.6	-4.7	-6.0	-5.3	-5.0	12.1	0.8	0.9	3.6	3.5
G3188590J	1	1	116.7	21.7	11.0	9.0	24.0	11.3	120.0	-5.3	-5.1	-7.3	-6.3	-5.9	10.4	0.8	0.8	3.3	3.2
G3188598R	1	1	127.6	23.4	7.5	10.0	23.0	10.4	146.0	-5.4	-5.4	-5.6	-5.1	-5.4	11.8	0.8	0.8	3.6	3.6
G3189473H	1	1	122.8	22.4	9.8	13.0	34.0	10.4	128.0	-4.6	-4.4	-5.5	-5.5	-4.8	11.1	0.8	0.7	3.4	3.3
G3189533E	2	1	129.7	27.4	11.7	10.0	14.0	10.2	142.0	-5.3	-5.0	-8.6	-6.3	-5.7	12.8	1.1	1.0	4.0	4.0
G3189781C	1	1	125.6	27.0	18.2	9.0		10.6	128.0	-4.7	-4.7	-5.5	-5.6	-5.1	11.9	0.9	0.8	3.8	3.7
G3189965C	2	2	131.7	36.2	28.3	12.0	14.0	12.1	105.0	-4.9	-4.8	-6.4	-5.0	-4.9	14.0	1.1	1.0	4.2	4.3
G3189987C	2	1	124.1	28.7	22.9	10.0	14.0	11.3	100.0	-5.1	-5.3	-5.5	-5.1	-5.2	12.4	0.9	0.9	3.4	3.4
G3190198R	2	2	127.6	24.9	12.3	7.0	25.0	11.0	150.0	-4.9	-5.2	-5.3	-4.8	-5.3	12.2	0.9	0.9	3.4	3.3
G3190219L	1	1	121.0	23.4	15.4	10.0	18.0	11.4	110.0	-5.2	-4.8	-5.7	-5.1	-5.1	11.3	0.8	0.7	3.1	3.0
G3190455J	2	2	118.2	20.3	12.9	7.0	25.0	10.2	160.0	-5.1	-4.7	-4.9	-4.9	-4.6	10.0	0.6	0.6	2.8	2.9
G3190463K	1	1	121.1	19.8	6.0	10.0	13.0	11.4	123.0	-5.0	-5.1	-5.2	-4.7	-5.1	10.8	0.7	0.6	2.9	2.8
G3190530L	2	1	127.3	29.6	18.6	14.0	13.0	12.7	100.0	-5.0	-4.8	-9.5	-4.9	-5.1	12.7	0.9	0.9	4.1	4.2
G3190997R	1	2	119.5	25.4	18.1	10.0	34.0	10.6	143.0	-5.9	-5.9	-5.6	-5.1	-5.7	11.1	0.8	0.8	3.6	3.6
G3191365B	2	2	121.9	21.4	12.1	8.0	45.0	11.2	109.0	-5.3	-4.9	-5.4	-5.4	-5.3	10.6	0.7	0.7	3.0	2.9
G3191539H	1	2	122.2	22.7	11.1	11.0	55.0	10.0	140.0	-5.1	-5.1	-5.3	-4.8	-5.1	10.8	0.8	0.7	3.5	3.5
G3191560C	1	1	118.5	19.1	5.8	12.0	24.0	10.4	127.0	-5.1	-4.9	-5.9	-5.3	-5.2	9.8	0.7	0.6	3.1	3.0
G3191626R	2	1	124.5	23.6	15.1	8.0	13.0	11.6	110.0	-4.5	-4.7	-5.1	-4.5	-4.7	11.0	0.8	0.8	3.2	3.2
G3191699E	2	2	126.1	25.1	11.8	8.0	15.0	12.0	115.0	-5.5	-6.1	-21.5	-19.2	-6.7	11.9	1.2	1.3	3.3	3.3
G3191715T	1		129.8	25.9	11.9	12.0	22.0	9.5	150.0	-5.3	-5.2	-5.8	-5.2	-5.4	13.0	0.8	0.9	3.6	3.5
G3192146P	2	1	116.5	19.6	12.4	7.0	17.0	10.4	135.0	-5.0	-5.1	-5.5	-4.7	-5.0	9.8	0.7	0.7	2.6	2.6
G3192199L	1	2	126.3	29.8	21.8	12.0	27.0	10.8	105.0	-5.1	-4.8	-5.9	-5.5	-5.2	12.2	1.0	1.0	4.1	3.9
G3192697B	1	2	118.8	22.0	10.4	10.0	31.0	10.2	151.0	-5.5	-5.6	-5.7	-8.4	-6.1	10.6	0.7	0.7	3.4	3.4
G3192965E	1	2	120.8	19.7	5.6	11.0	16.0	10.5	135.0	-5.9	-5.7	-5.8	-5.4	-5.7	10.5	0.7	0.6	3.0	3.0
G3193402B	1	2	125.2	24.5	9.5	15.0	26.0	10.5	90.0	-6.0	-5.2	-11.9	-11.0	-6.7	12.3	0.8	0.9	3.6	3.6
G3193619K	1	1	122.2	20.2	5.9	8.0	21.0	10.8	120.0	-4.8	-5.0	-5.6	-5.0	-5.1	10.7	0.7	0.6	3.1	3.1
G3193880J	1	2	125.6	24.3	10.6	13.0	46.0	9.7	152.0	-5.9	-5.7	-5.7	-5.6	-5.9	11.8	0.8	0.8	3.7	3.6
G3194938J	2	2	126.5	27.2	11.9	14.0	26.0	10.9	135.0	-5.7	-5.3	-16.3	-11.5	-6.8	12.8	1.3	1.0	3.9	3.8
G3195695T	2	1	118.6	20.3	11.0	10.0	48.0	9.7	133.0	-5.1	-5.3	-5.5	-5.5	-5.4	10.1	0.7	0.7	2.9	2.9
G3195975H	2	1	124.6	26.3	18.3	12.0	24.0	10.8	127.0	-5.1	-5.1	-5.5	-5.0	-5.1	11.6	0.9	0.8	3.6	3.5
G3196232J	1	2	124.0	26.7	10.1	10.0	50.0	10.7	140.0	-6.6	-6.8	-17.7	-18.3	-10.2	13.0	0.9	1.2	3.9	3.9
G3196305H	1	1	125.7	25.1	13.6	9.0	24.0	10.5	115.0	-4.8	-4.8	-9.6	-5.9	-5.0	12.1	0.8	0.8	3.6	3.4
G3196745K	1	1	120.2	22.6	10.6	9.0	14.0	12.3	117.0	-5.0	-5.0	-5.6	-4.8	-5.0	10.6	0.8	0.8	3.6	3.5
G3197134T	2	2	128.2	25.7	19.6	10.0	5.0	15.9	78.0	-4.3	-4.4	-5.0	-4.5	-4.5	11.8	0.7	0.8	3.2	3.2
G3197422J	2	1	119.6	21.4	13.0	12.0	18.0	10.6	138.0	-4.9	-5.0	-5.3	-4.7	-4.9	10.1	0.7	0.7	3.1	3.1
G3197837K	2	2	134.0	46.2	40.2	7.0	9.0	12.7	90.0	-5.0	-4.9	-5.1	-5.1	-5.0	14.1	1.2	1.2	4.7	4.9
G3198953R	1	2	125.1	22.1	7.8	9.0	24.0	9.7	135.0	-5.1	-4.9	-5.4	-5.3	-5.2	11.7	0.8	0.7	3.2	3.1
G4100658J	1	1	125.0	24.0	11.5	9.0	12.0	10.2	142.0	-4.6	-4.3	-5.7	-5.3	-4.8	11.7	0.8	0.8	3.5	3.5
G4100903P	2	1	121.4	22.2	13.6	12.0	33.0	10.2	110.0	-4.8	-4.7	-6.0	-5.2	-5.0	10.4	0.7	0.7	3.3	3.2
G4101283L	2	1	123.0	23.6	6.8	9.0	32.0	10.2	118.0	-5.3	-6.1	-5.0	-16.4	-8.9	12.3	0.8	1.1	3.3	3.4
G4101533T	2	1	124.5	25.5	16.3	13.0	26.0	10.9	105.0	-4.4	-4.7	-6.1	-7.1	-5.3	11.5	0.8	0.9	3.5	3.5
G4101737H	1	1	125.7	32.6	30.7	12.0	18.0	11.7	118.0	-5.5	-5.2	-5.4	-5.4	-5.5	11.9	1.0	1.0	3.9	3.8
G4102041K	1	2	127.9	28.9	16.5	15.0	36.0	9.2	130.0	-5.4	-4.9	-7.1	-7.6	-5.7	13.4	0.9	1.0	3.9	3.8
G4103004L	2	1	130.2	25.2	13.1	9.0	26.0	12.0	132.0	-4.7	-4.7	-5.6	-5.1	-4.9	12.1	0.9	0.9	3.5	3.4
G4103101R	2	2	128.8	26.4	15.0	8.0	19.0	10.0	151.0	-4.3	-4.5	-5.7	-5.1	-4.7	11.9	0.9	0.9	3.8	3.8
G4103375E	2	1	118.5	20.3	11.7	10.0	16.0	10.5	115.0	-5.1	-5.0	-5.6	-5.4	-5.2	9.9	0.7	0.7	2.9	2.9
G4104080K	1	2	126.3	25.5	13.2	14.0	23.0	10.7	119.0	-5.1	-5.6	-6.2	-7.2	-5.7	12.9	0.8	0.9	3.0	3.5
G4104407T	2	1	125.6	22.2	11.8	6.0	31.0	10.6	102.0	-4.1	-4.3	-5.0	-4.5	-4.4	10.9	0.8	0.7	3.1	3.2
G4104489E	1	1	127.6	25.5	10.3	10.0	37.0	9.3	132.0	-5.2	-5.4	-5.9	-5.5	-5.4	12.6	0.8	0.9	3.8	3.8
G4104706T	1	1	123.9	25.2	16.6	7.0	9.0	12.7	121.0	-4.6	-4.4	-5.3	-4.7	-4.7	11.4	0.8	0.8	3.6	3.5
G4105689R	2	1	121.4	21.1	10.8	8.0	38.0	9.9	139.0	-5.2	-5.4	-5.6	-5.2	-5.4	10.3	0.7	0.7	3.1	3.1
G4105954K	2	1	119.6	23.7	17.5	9.0	13.0			-4.1	-4.2	-5.4	-5.3	-4.4	10.3	0.8	0.8	3.4	3.4
G4106247K	1	1	131.4	27.8	12.5	9.0	11.0	10.5	115.0	-5.2	-5.0	-6.5	-5.3	-5.2	13.3	0.9	1.0	4.0	4.0
G4106633B	1	1	126.0	24.6	12.3	7.0	31.0	10.3	130.0	-5.4	-5.3	-5.5	-5.3	-5.4	11.9	0.8	0.8	3.6	3.5
G4106806K	1	1	132.8	32.0	17.5	8.0	37.0	9.0	164.0	-5.1	-5.4	-5.7	-5.1	-6.1	14.6	1.0	1.0	4.2	4.3
G4106924T	2	1	121.2	20.7	11.1	7.0	18.0	9.9	125.0	-5.3	-5.4	-5.9	-5.2	-5.5	10.3	0.7	0.6	3.0	3.0
G4106963T	2	1	141.0	43.9	25.9	17.0	18.0	11.0	117.0	-5.4	-5.7	-5.8	-5.4	-5.5	16.8	1.4	1.4	5.5	5.5
G4106970C	1	1	121.6	20.4	5.4	10.0	30.0	10.9	134.0	-4.9	-4.8	-5.4	-5.1	-5.0	10.6	0.7	0.7	3.3	3.2
G4108051C	1	1	126.7	25.0	11.6	7.0	26.0	10.5	119.0	-5.5	-5.7	-5.4	-5.1	-5.6	12.1	0.9	0.9	3.6	3.6
G4108456L	2	1	119.4	19.6	10.7	10.0	40.0	10.8	130.0	-4.6	-4.7	-5.8	-5.5	-5.0	9.9	0.6	0.6	2.8	2.8
G4108778J	2	1	116.6	19.6	10.0	11.0	15.0	11.7	130.0	-5.5	-5.0	-10.4	-5.2	-5.6	9.3	0.8	0.6	3.1	3.0
G4108928E	1	1	127.9	25.5	12.0	11.0	20.0	11.5	108.0	-5.2	-4.2	-5.5	-5.8	-4.9	12.1	0.9	0.8	3.9	3.7
G4108976B	2	2	118.7	25.9	20.3	11.0	17.0	11.2	103.0	-5.1	-5.2	-6.0	-5.0	-5.2	11.0	0.9	0.8	3.5	3.4
G4109545C	1	2	118.1	20.9	8.6	7.0	34.0	10.0		-5.9	-5.5	-12.1	-5.0	-5.5	10.0	0.8	0.7	3.5	3.3
G4109874H	2	1	130.3	37.9	34.1	10.0	16.0	11.7	102.0	-5.7	-5.8	-5.6	-5.0	-5.6	13.9	1.0	1.0	3.8	4.0
G4109979T	2	1	135.9	47.5	26.2	14.0		12.4		-6.4	-7.2	-13.0	-19.5	-10.6	19.3	1.6	2.0	5.0	5.1
G4110278R	2	1	126.6	23.3	12.4	9.0	18.0	11.1	110.0	-5.1	-4.8	-12.1	-10.7	-5.2	11.4	0.9	0.9	3.1	3.1
G4110320K	1	2	127.1	26.9	16.3	8.0	17.0	10.8	98.0	-5.1	-5.3	-6.3	-4.8	-5.0	12.2	0.9	0.9	3.7	3.8
G4110563T	1	1	124.4	22.4	8.7	11.0	44.0	10.7	110.0	-5.0	-4.9	-5.5	-5.0	-5.0	11.5	0.7	0.7	3.4	3.3
G4110639C	2	1	127.3	24.5	15.2	5.0	17.0	12.1	135.0	-5.2	-5.5	-5.4	-5.0	-5.3	12.2	0.7	0.8	3.0	3.1
G4111079T	1	1	130.8	28.8	16.9	10.0	27.0	9.5	125.0	-5.8	-5.7	-6.1	-5.4	-5.9	12.8	1.0	0.9	4.1	4.0
G4111316E	2	2	128.7	27.5	15.1	9.0	18.0	10.2	133.0	-5.3	-5.2	-6.0	-6.0	-5.7	12.9	0.9	0.9	3.7	3.7
G4111529J	2	1	124.6	22.0	10.6	11.0		11.0	124.0	-4.6	-4.8	-5.2	-4.6	-4.8	10.7	0.8	0.8	3.2	3.3
G4112277B	2	2	132.9	34.4	23.4	9.0	22.0	11.0	135.0	-5.1	-5.1	-9.5	-6.2	-5.6	14.7	1.2	1.1	4.0	4.0
G4112515B	2	2	122.5	23.7	11.2	15.0	44.0	8.9	141.0	-5.5	-5.6	-7.3	-14.9	-6.1	11.1	0.9	1.1	3.4	3.5
G4112649T	2	2	129.7	27.0	10.4	13.0	36.0	10.3	137.0	-5.2	-4.8	-15.0	-10.4	-6.3	12.9	1.2	1.0	4.0	3.8
G4114733B	1	2	125.6	23.3	9.0	11.0	45.0	9.9	142.0	-4.7	-4.8	-5.2	-4.9	-4.9	11.5	0.8	0.8	3.6	3.6
G4115282C	2	2	127.4	40.5	39.7	10.0	13.0	12.3	92.0	-6.2	-6.4	-5.5	-4.9	-5.8	12.5	1.0	1.0	4.2	4.4
G4117506L	1	1	128.8	27.5	15.0	14.0			145.0	-5.4	-5.4	-6.4	-5.8	-5.6	12.8	0.9	0.9	3.9	3.8
G4117522R	1	1	125.3	26.0	14.7	10.0	22.0	10.2	100.0	-5.3	-4.9	-6.2	-6.3	-5.5	12.0	0.9	0.9	3.8	3.6
G4118889T	1	1	131.1	27.6	9.9	15.0	43.0	9.5	160.0	-4.6	-4.4	-6.2	-7.6	-5.7	13.4	0.9	1.0	4.2	4.2
G4119687L	2	1	126.0	22.4	11.3	8.0	10.0	13.2	123.0	-4.8	-4.7	-4.9	-4.7	-4.9	10.7	0.8	0.8	3.3	3.3
G4119701R	2	2	125.4	30.2	23.9	9.0	14.0	10.9	120.0	-5.8	-6.0	-6.9	-6.2	-6.1	12.7	0.9	0.9	3.7	3.6
G4119955P	1	1	114.2	18.3	6.3	10.0	26.0	10.1	134.0	-5.5	-5.4	-5.9	-6.1	-5.7	9.6	0.6	0.6	2.8	2.8
G4120200T	2	2	127.5	27.0	15.7	13.0	25.0	9.4	130.0	-5.3	-5.2	-5.9	-5.5	-5.4	12.2	0.9	0.9	3.8	3.8
G4121365C	2	2	121.2	21.2	11.7	10.0	14.0	11.2	100.0	-4.6	-4.7	-5.5	-4.6	-4.7	10.0	0.7	0.7	3.2	3.2
G4122206P	2	1	128.1	27.9	18.3	14.0	20.0	10.0	125.0	-4.7	-5.0	-6.5	-4.6	-5.1	12.5	0.9	0.9	3.7	3.6
G4122239C	2	1	124.4	26.6	19.6	9.0	25.0	10.6	127.0	-4.3	-4.6	-5.5	-5.0	-4.8	11.8	0.8	0.9	3.4	3.4
G4122342T	1	1	124.1	23.5	10.5	16.0	35.0	9.9	150.0	-5.9	-6.0	-6.8	-6.5	-6.2	11.6	0.8	0.8	3.5	3.4
G4122584K	1	1	123.5	29.8	25.6	12.0	21.0	12.0	125.0	-4.9	-4.9	-5.9	-5.0	-5.1	11.8	1.0	0.9	3.8	3.7
G4122684E	2	2	131.8	46.6	36.9	13.0	16.0	11.3	118.0	-5.3	-5.7	-6.1	-5.2	-5.6	14.8	1.3	1.3	5.2	5.2
G4123575E	2	1	125.4	23.9	14.1	10.0	27.0	10.8	125.0	-4.9	-4.5	-5.1	-4.2	-4.7	11.1	0.8	0.8	3.4	3.4
G4124218B	2	1	129.1	28.0	16.7	15.0	33.0	10.3	135.0	-5.4	-5.0	-7.9	-6.2	-5.7	12.8	0.9	0.9	3.8	3.7
G4124923T	2	1	123.0	22.4	6.3	9.0	33.0	10.7	123.0	-4.7	-5.6	-5.7	-13.3	-7.1	11.4	0.8	0.9	3.4	3.5
G4126073B	1	1	126.4	23.8	9.0	9.0	50.0	10.0	149.0	-4.8	-4.7	-5.4	-4.9	-4.9	11.7	0.8	0.8	3.7	3.7
G4126192C	1	1	123.0	38.2	38.7	11.0	7.0	13.8	100.0	-6.2	-6.3	-5.9	-5.4	-6.1	10.9	1.0	1.0	4.7	4.7
G4126604K	2	2	125.1	21.7	9.3	9.0	13.0	12.1	119.0	-5.2	-5.4	-5.8	-5.2	-5.4	10.8	0.7	0.7	3.3	3.3
G4127304C	1	2	124.1	23.0	9.2	9.0	60.0	10.8	137.0	-5.2	-4.9	-5.7	-5.7	-5.3	11.4	0.8	0.8	3.5	3.5
G4127376P	1	2	121.6	21.3	9.3	8.0	26.0	11.3	125.0	-5.4	-4.6	-12.1	-5.3	-4.7	10.8	0.7	0.7	3.2	3.1
G4127810P	1	1	122.3	21.6	8.2	9.0	20.0	12.2	135.0	-4.5	-4.3	-5.5	-5.3	-4.8	11.1	0.7	0.7	3.2	3.2
G4127965R	2	1	127.8	24.7	11.4	11.0	21.0	9.9	119.0	-4.8	-4.9	-5.9	-5.2	-5.1	11.5	0.9	0.9	3.8	3.7
G4128887P	1	1	132.5	26.4	10.0	10.0		10.0	148.0	-5.4	-5.4	-5.5	-4.8	-5.3	13.2	0.9	0.9	3.9	3.8
G4128916L	1	1	130.8	31.3	18.4	16.0	31.0	10.2	145.0	-5.7	-6.0	-6.1	-5.5	-5.9	13.9	1.0	1.0	4.2	4.2
G4129011P	2	2	122.1	23.8	14.3	11.0	30.0	10.0	150.0	-5.3	-5.4	-5.5	-5.1	-5.3	10.8	0.8	0.8	3.5	3.5
G4129469B	1	2	121.7	26.9	20.1	9.3	8.0	10.4	108.0	-5.5	-5.5	-6.0	-5.6	-5.6	11.4	0.9	0.9	3.7	3.6
G4129875T	2	2	128.8	24.8	5.2	13.0	25.0	10.6	120.0	-5.9	-5.9	-24.8	-23.0	-10.0	11.0	1.9	1.9	3.8	3.7
G4129881J	2	2	124.5	24.8	12.6	11.0	9.0	10.6	107.0	-4.9	-5.1	-6.4	-6.4	-5.5	11.4	0.9	0.9	3.7	3.7
G4129943R	2	1	124.5	23.8	13.3	12.0	16.0	10.2	135.0	-4.7	-4.7	-5.2	-5.2	-4.9	11.0	0.8	0.8	3.5	3.5
G4131493P	2	1	126.3	22.2	13.6	9.0	13.0	12.5	109.0	-3.9	-3.7	-4.6	-4.2	-4.0	10.3	0.7	0.7	3.3	3.3
G4131740L	2	1	124.3	23.0	11.7	12.0	15.0	11.0	117.0	-4.6	-4.8	-6.2	-5.8	-5.2	11.1	0.8	0.8	3.3	3.3
G4132239L	2	2	142.5	38.5	24.9	11.0	23.0	11.1	88.0	-5.5	-5.5	-5.4	-4.6	-5.3	16.0	1.1	1.1	4.6	4.5
G4132514B	2	1	129.3	28.6	16.9	14.0	21.0	9.7	145.0	-5.0	-4.8	-5.9	-5.1	-5.1	12.1	0.9	0.9	4.4	4.3
G4132642E	2	2	128.0	27.3	14.5	15.0	46.0	9.9	157.0	-5.5	-5.2	-6.2	-6.0	-5.6	12.5	0.9	0.9	3.9	3.9
G4133106B	2	1	124.2	25.0	14.5	11.0		11.0	112.0	-5.4	-5.1	-5.6	-5.4	-5.3	11.4	0.9	0.9	3.6	3.5
G4133537H	2	1	121.5	21.5	11.4	9.0	23.0	10.5	110.0	-5.1	-5.2	-5.4	-4.8	-5.2	10.2	0.7	0.7	3.2	3.3
G4133627C	2	1	124.9	27.7	15.9	13.0	14.0	10.5	135.0	-5.3	-5.6	-6.5	-5.9	-6.0	12.6	0.9	0.9	3.9	3.8
G4133812P	1	2	129.5	30.8	19.3	9.0	20.0	10.3	132.0	-5.3	-5.4	-6.2	-6.2	-5.7	13.2	1.0	1.0	4.3	4.2
G4133846B	1	2	120.5	22.3	10.5	14.0	31.0	10.4	115.0	-5.3	-5.4	-6.3	-5.5	-5.5	10.9	0.7	0.8	3.4	3.3
G4134356C	1	1	123.9	21.3	7.2	11.0	24.0	11.2	115.0	-4.3	-4.5	-5.0	-4.5	-4.6	11.2	0.7	0.7	3.2	3.1
G4135165J	1	1	123.1	24.6	12.5	9.0	17.0	10.8	115.0	-4.9	-4.8	-5.8	-5.1	-5.1	11.5	0.8	0.9	3.7	3.6
G4135319H	2	2	129.7	26.1	14.7	11.0	16.0	11.9	136.0	-4.6	-4.8	-5.4	-4.9	-4.9	12.2	0.8	0.9	3.6	3.7
G4136191R	1	1	126.1	28.1	19.3	11.0	19.0	10.2	148.0	-5.7	-5.5	-6.3	-6.0	-5.7	12.6	0.9	0.9	3.7	3.6
G4138082H	2	1	114.1	17.2	7.9	7.0	7.0	12.2	100.0	-4.9	-5.0	-5.0	-5.3	-5.1	8.7	0.5	0.6	2.7	2.6
G4138405K	1	2	124.2	25.3	15.3	8.0	30.0	11.7	124.0	-5.3	-5.2	-5.4	-5.9	-5.6	11.6	0.9	0.8	3.6	3.5
G4138974L	1	2	125.4	24.8	11.7	12.0	42.0	10.2	140.0	-4.8	-5.0	-5.7	-5.1	-5.1	11.7	0.9	0.9	3.7	3.7
G4139024C	1	1	130.3	33.1	22.8	11.0	24.0	10.3	133.5	-5.6	-5.7	-13.9	-8.7	-6.7	13.9	1.0	1.0	4.3	4.2
G4140006H	2	1	118.0	22.5	17.4	9.0	24.0	10.7	128.0	-4.8	-5.0	-6.0	-6.0	-5.4	10.0	0.7	0.7	3.2	3.1
G4140740K	1	2	128.8	25.6	11.7	14.0	39.0	9.6	146.0	-6.0	-6.0	-5.2	-4.8	-5.7	12.6	0.9	0.9	3.6	3.6
G4141773K	2	1	129.8	26.3	14.2	12.0	25.0	10.0	137.0	-4.8	-4.8	-5.8	-6.1	-5.3	13.1	0.9	0.9	3.3	3.3
G4142270L	2	1	118.6	19.7	7.6	12.0	25.0	11.1	126.0	-5.4	-5.8	-5.9	-8.9	-6.0	9.8	0.6	0.7	3.1	3.2
G4142966T	1	1	127.8	24.0	11.1	7.0	13.0	12.4	105.0	-3.7	-3.6	-4.7	-4.5	-4.0	12.0	0.8	0.8	3.4	3.3
G4143768R	2	1	120.4	20.7	10.5	13.0	18.0	10.4	146.0	-4.9	-4.5	-5.8	-5.2	-4.9	10.0	0.7	0.7	3.1	3.1
G4144534R	2	1	128.0	22.2	10.8	8.0	28.0	10.3	110.0	-4.6	-4.6	-5.0	-4.3	-4.6	10.9	0.7	0.7	3.3	3.3
G4144563E	2	1	126.1	22.8	11.0	12.0	12.0	9.9	120.0	-4.8	-4.9	-5.2	-4.9	-5.0	11.1	0.8	0.8	3.3	3.3
G4145303C	2	1	122.8	22.9	10.6	9.0	12.0	13.3	69.0	-4.3	-5.0	-5.6	-12.0	-6.0	11.3	0.7	0.9	3.3	3.3
G4146379J	1	1	121.7	21.0	7.6	11.0	34.0	10.4	130.0	-4.3	-4.3	-5.2	-4.7	-4.6	10.5	0.8	0.7	3.3	3.3
G4146380T	1	2	122.3	26.4	16.4	12.0	35.0	10.6	143.0	-5.1	-5.1	-6.1	-5.8	-5.4	12.0	0.8	0.9	3.7	3.7
G4146926E	1	1	125.2	22.3	7.2	8.0	23.0	11.0	115.0	-4.9	-4.7	-7.5	-7.4	-5.1	11.4	0.8	0.7	3.5	3.4
G4147376K	1	2	126.3	23.5	9.0	10.0	14.0	10.9	86.0	-4.5	-4.6	-5.5	-5.0	-4.8	11.6	0.8	0.8	3.6	3.6
G4147574E	1	1	131.6	32.6	16.6	14.0	17.0	11.4	118.0	-5.7	-5.5	-15.7	-15.7	-8.1	15.0	1.0	1.1	4.4	4.4
G4148901P	2	2	125.3	31.9	33.2	10.0	4.0	15.0	85.0	-4.0	-4.0	-4.8	-4.3	-4.2	11.7	0.9	0.9	3.3	3.4
G4149710T	1	1	135.0	25.6	8.4	9.0	11.0	15.7	85.0	-3.9	-3.9	-4.6	-4.7	-4.3	13.5	0.8	0.8	3.6	3.6
G4149722C	1	2	125.7	27.6	17.0	11.0	33.0	10.5	130.0	-4.7	-4.8	-6.6	-5.6	-5.1	12.2	0.9	0.9	4.0	3.9
G4150318R	1	1	126.0	31.8	19.9	14.0	20.0	10.5	135.0	-5.2	-5.1	-5.8	-5.4	-5.3	12.7	1.0	1.0	4.8	4.8
G4150714B	2	2	130.5	28.4	14.0	14.0	26.0	9.7	155.0	-5.7	-5.8	-5.5	-5.4	-6.1	13.0	0.9	0.9	4.2	4.1
G4152544T	2	2	124.6	26.1	17.4	10.0	25.0	11.0	143.0	-4.5	-4.4	-5.5	-4.8	-4.7	11.4	0.9	0.9	3.6	3.7
G4153061J	1	2	129.0	25.7	12.6	10.0	26.0	10.7	135.0	-4.3	-4.5	-6.1	-5.2	-4.8	12.8	0.8	0.8	3.6	3.5
G4153350P	1	1	122.6	20.8	10.1	9.0	10.0	14.7	75.0	-3.3	-3.3	-4.4	-4.1	-3.7	10.7	0.7	0.6	3.0	2.9
G4154542H	1	2	127.9	23.9	5.7	15.0	21.0	10.7	93.0	-5.2	-5.6	-6.3	-10.4	-7.1	12.5	0.8	1.0	3.6	3.6
G4154810J	1	1	128.0	38.3	33.2	12.0	17.0	11.0	110.0	-5.5	-5.4	-6.1	-6.4	-5.8	12.6	1.1	1.1	4.9	4.7
G4155670T	1	1	122.2	22.1	9.5	11.0	29.0	9.8	150.0	-5.3	-5.3	-5.9	-5.5	-5.4	11.2	0.7	0.7	3.3	3.2
G4155900R	2	1	116.9	19.4	9.4	10.0	18.0	10.4	112.0	-4.5	-4.6	-8.7	-5.0	-5.0	9.2	0.7	0.7	3.1	3.1
G4156248H	1	2	127.7	29.3	18.1	8.0	11.0	10.0	120.0	-5.1	-5.0	-5.1	-5.1	-5.1	12.5	0.9	1.0	4.3	4.2
G4156514R	1	2	131.2	30.7	17.7	15.0	23.0	10.3	148.0	-5.9	-6.0	-6.7	-6.0	-6.1	14.1	1.0	1.0	4.0	4.0
G4156693C	1	2	131.0	26.9	11.1	14.0	42.0	9.5	140.0	-5.3	-5.4	-6.4	-5.3	-5.5	13.0	0.9	0.9	4.1	3.9
G4158473L	1	2	120.1	24.2	15.3	8.0	11.0	10.6	120.0	-5.2	-5.3	-5.8	-5.4	-5.3	11.2	0.8	0.8	3.4	3.4
G4158758B	2	2	116.2	20.1	13.5	10.0	24.0	11.8	100.0	-5.1	-5.3	-5.4	-4.8	-5.1	9.8	0.6	0.6	2.8	2.8
G4160760P	2	1	131.5	26.0	10.6	14.0	33.0	9.6	145.0	-5.0	-4.7	-11.8	-5.0	-4.9	12.0	0.9	0.9	4.1	4.1
G4160900P	2	1	118.7	20.8	9.2	12.0	35.0	9.9	135.0	-6.3	-6.6	-10.3	-6.2	-6.4	9.9	0.8	0.7	3.3	3.3
G4161315H	1	1	131.0	25.1	9.8	8.0	43.0	9.5	148.0	-5.1	-5.0	-5.4	-4.8	-5.1	12.8	0.8	0.8	3.6	3.6
G4161577H	1	1	124.5	22.7	8.9	8.0	11.0	11.8	110.0	-4.6	-4.7	-9.7	-6.1	-4.9	11.4	0.8	0.8	3.4	3.4
G4161601C	1	1	130.5	27.5	15.5	12.0	10.0	10.5	130.0	-5.6	-4.7	-8.5	-4.8	-5.0	12.8	0.9	0.9	3.8	3.7
G4161859H	2	1	124.0	25.7	16.2	10.0	20.0	11.6	120.0	-4.8	-4.9	-5.8	-6.0	-5.3	11.2	0.9	0.8	3.7	3.8
G4162335C	1	1	126.3	28.4	16.5	12.0	17.0	10.9	140.0	-5.2	-5.3	-7.8	-6.0	-5.7	12.1	1.0	1.0	4.2	4.3
G4163236T	2	1	127.2	31.9	23.0	11.0	17.0	11.7	118.0	-4.9	-5.0	-7.1	-5.8	-5.2	13.6	1.0	1.0	3.9	3.8
G4163515K	2	1	125.8	26.3	17.0	11.0	6.0	10.5	95.0	-5.2	-5.0	-5.3	-5.1	-5.3	11.8	0.8	0.9	3.6	3.6
G4163699T	1	1	124.3	26.3	15.3	10.0	44.0	9.5	120.0	-5.5	-5.7	-5.2	-4.9	-5.5	12.0	0.8	0.9	3.8	3.8
G4163740R	1	2	116.5	18.5	6.1	10.0	53.0	9.7	132.0	-5.3	-5.7	-6.4	-6.4	-5.6	10.0	0.6	0.6	2.8	2.7
G4164687E	2	1	122.4	22.5	14.2	10.0	12.0	11.9	110.0	-4.5	-4.4	-5.4	-5.3	-4.8	10.6	0.7	0.7	3.2	3.2
G4165441R	1	2	123.2	23.1	9.2	11.0	32.0	10.2	160.0	-5.8	-5.6	-7.1	-5.9	-5.8	11.3	0.8	0.8	3.6	3.6
G4165822L	2	1	121.2	20.7	12.2	10.0	18.0	12.7	108.0	-4.5	-4.4	-5.5	-5.5	-4.8	10.2	0.7	0.6	3.0	2.9
G4165910T	1	1	128.8	35.1	30.2	10.0	12.0	13.0	100.0	-5.0	-4.8	-5.4	-5.0	-5.1	12.8	1.0	1.0	4.3	4.3
G4166021K	1	1	123.6	24.2	12.4	8.0	11.0	11.3	115.0	-4.9	-5.0	-6.0	-5.4	-5.3	11.8	0.8	0.8	3.5	3.4
G4167236T	2	2	115.6	17.6	8.5	10.0	13.0	9.5	136.0	-3.9	-4.0	-5.6	-4.9	-4.4	8.1	0.6	0.7	3.0	3.0
G4167354H	1	2	124.9	26.2	14.4	8.0	25.0	10.3	143.0	-4.8	-4.7	-5.7	-5.5	-5.2	11.9	0.9	0.9	3.9	3.8
G4167657K	1	2	123.7	22.4	9.3	13.0	31.0	10.5	129.0	-4.4	-4.4	-5.2	-4.4	-4.5	11.1	0.7	0.7	3.5	3.4
G4167978K	2	1	131.8	35.5	25.3	14.0	13.0	11.6	75.0	-5.5	-5.7	-6.1	-5.5	-5.7	14.4	1.1	1.0	4.3	4.3
G4168152B	1	1	123.1	21.3	7.8	9.0	10.0	11.3	110.0	-4.3	-4.4	-4.8	-4.7	-4.6	11.0	0.7	0.7	3.2	3.2
G4168204P	2	1	122.5	24.5	16.5	8.0	18.0	11.0	105.0	-4.4	-4.6	-5.6	-4.8	-4.7	11.2	0.8	0.8	3.3	3.4
G4168479R	2	1	130.7	31.9	16.1	13.0	14.0	10.6	105.0	-5.0	-5.5	-6.2	-7.9	-6.1	14.2	1.0	1.1	4.5	4.6
G4169925L	1		126.0	25.8	7.7	14.0	41.0	9.8	123.0	-4.9	-4.9	-5.4	-5.4	-8.0	12.8	0.9	0.9	4.0	4.1
G4173112E	2	1	139.4	32.7	9.9	12.0	23.0	10.7	125.0	-4.7	-5.0	-18.0	-17.1	-7.4	15.9	1.6	1.7	4.3	4.4
G4173311K	2	2	134.3	26.8	12.9	13.0	11.0	10.7	106.0	-4.5	-4.4	-5.9	-5.6	-5.1	13.1	0.9	0.9	3.6	3.6
G4173485C	2	1	130.2	34.9	27.3	11.0	20.0	10.7	93.0	-5.3	-5.6	-5.9	-5.1	-5.5	13.6	1.0	1.0	4.3	4.2
G4174061P	1	1	127.3	25.3	12.6	7.0	15.0	12.0	120.0	-5.1	-5.0	-5.2	-4.7	-5.0	12.2	0.8	0.8	3.6	3.7
G4174143K	2	1	125.6	28.6	20.4	16.0	18.0	10.1	100.0	-5.3	-5.3	-5.8	-5.6	-5.4	12.5	0.9	0.9	3.6	3.7
G4174205T	2	1	124.3	23.6	13.2	11.0	19.0	10.3	123.0	-5.3	-5.3	-5.9	-5.4	-5.4	11.3	0.8	0.8	3.3	3.3
G4174386T	2	1	128.1	38.4	35.2	10.0		14.0	80.0	-5.0	-4.6	-5.0	-4.7	-4.8	12.5	1.0	1.0	4.6	4.5
G4175062B	2	1	127.0	27.9	13.8	13.0	30.0	10.4	148.0	-5.5	-5.2	-5.8	-5.4	-5.6	12.6	1.0	1.0	4.1	4.1
G4175122R	2	2	128.4	27.3	14.7	11.0	27.0	10.1	127.0	-5.4	-5.4	-6.6	-5.9	-5.6	12.9	0.9	0.9	3.7	3.7
G4175582J	1	1	124.0	32.7	27.3	10.0	18.0	12.4	108.0	-5.4	-5.5	-6.3	-6.3	-5.7	12.6	1.0	1.0	4.1	4.0
G4175703R	1	1	123.1	22.9	9.0	13.0	26.0	10.8	152.0	-4.7	-4.7	-7.0	-7.2	-5.5	11.2	0.8	0.8	3.6	3.5
G4175976H	1	2	127.2	27.2	17.1	9.0			115.0	-3.9	-3.6	-5.2	-5.5	-4.2	12.4	0.9	0.9	3.7	3.6
G4176450L	1	2	126.0	23.0	8.9	7.0	21.0	10.9	90.0	-4.8	-4.7	-5.3	-5.4	-5.1	11.7	0.8	0.8	3.4	3.4
G4176854C	1	1	120.1	21.9	10.3	7.0	26.0	9.9	141.0	-5.0	-5.2	-5.3	-4.7	-5.1	10.4	0.7	0.7	3.5	3.5
G4177048J	2	1	127.7	25.2	15.0	10.0	10.0	12.6	95.0	-4.0	-3.8	-5.5	-5.4	-4.5	11.6	0.9	0.9	3.5	3.4
G4177100R	1	2	121.7	23.6	12.1	11.0	13.0	10.5	140.0	-4.7	-4.7	-5.6	-5.5	-5.1	11.0	0.8	0.8	3.6	3.6
G4177596H	2	1	131.2	29.7	22.7	12.0		12.3	128.0	-5.2	-5.0	-5.3	-5.0	-5.2	13.4	0.9	0.9	3.3	3.3
G4178446P	1	2	126.3	24.6	9.1	11.0	25.0	10.6	147.0	-4.6	-4.7	-6.4	-5.5	-5.0	11.9	0.8	0.9	3.9	3.9
G4178543T	2	1	119.4	23.2	18.6	9.0	13.0	10.9	110.0	-4.6	-4.8	-5.3	-4.5	-4.8	10.4	0.7	0.7	3.1	3.1
G4178863E	1	1	129.3	25.5	11.2	9.0	10.0	11.3	110.0	-4.6	-4.6	-5.3	-5.1	-4.9	12.3	0.8	0.8	3.8	3.9
G4179038P	2	1	121.5	23.6	6.8	13.0	23.0	10.5	150.0	-4.7	-5.2	-11.3	-17.9	-7.9	11.5	1.0	1.3	3.4	3.7
G4179307L	1	1	129.8	25.3	8.9	14.0	20.0	9.8	127.0	-5.0	-5.1	-6.0	-5.5	-5.3	12.8	0.8	0.9	3.7	3.7
G4180340P	2	2	116.7	19.6	10.5	10.0	22.0	10.4	125.0	-4.8	-4.8	-5.5	-5.1	-5.1	8.7	0.7	0.7	3.3	3.3
G4180972B	2	1	117.9	19.7	11.6	9.0	16.0	10.9	115.0	-4.9	-5.1	-5.8	-4.9	-5.1	9.6	0.7	0.6	2.9	2.8
G4182709K	2	1	119.4	21.2	11.6	11.0	21.0	10.8	125.0	-4.9	-4.6	-6.5	-5.1	-4.9	9.8	0.8	0.8	3.2	3.2
G4183698T	1	2	129.9	26.8	11.8	13.0	13.0	10.0	129.0	-4.7	-4.5	-5.5	-4.9	-4.7	12.4	0.9	0.9	4.2	4.1
G4183711H	1	1	129.0	27.3	15.1	10.0	11.0	10.8	108.0	-5.2	-5.1	-5.8	-5.5	-5.4	12.6	0.9	0.9	3.9	3.8
G4184008K	2	2	127.5	23.1	10.2	9.0	18.0	10.3	130.0	-4.7	-5.0	-5.6	-5.0	-5.0	11.4	0.9	0.8	3.3	3.3
G4184355J	2	1	129.9	28.4	16.7	11.0	23.0	10.9	130.0	-4.6	-4.5	-5.6	-5.4	-4.9	12.9	0.9	0.9	4.0	3.8
G4184505E	1	2	128.0	30.5	30.0	12.0	30.0	10.3	100.0	-5.7	-5.4	-5.6	-5.3	-5.6	11.6	0.9	0.8	3.6	3.5
G4184656B	2	1	121.9	24.3	11.9	14.0	16.0	10.3	125.0	-5.3	-5.6	-6.3	-5.7	-5.7	10.9	0.9	0.9	3.8	3.8
G4185951H	2	1	127.8	25.9	19.6	12.0	17.0	11.0	145.0	-4.5	-4.6	-5.1	-4.3	-4.6	11.9	0.8	0.8	3.1	3.2
G4186434R	1	1	114.4	19.4	10.8	10.0	15.0	11.1	120.0	-4.4	-4.6	-4.8	-4.3	-4.6	9.5	0.7	0.6	3.0	2.8
G4187507C	2	1	120.0	21.1	11.8	6.0	20.0	11.9	122.0	-4.6	-4.3	-5.0	-5.3	-4.8	9.8	0.7	0.7	3.3	3.2
G4188055L	1	1	119.0	23.1	14.3	6.0	22.0	12.1	120.0	-4.7	-4.7	-5.4	-5.1	-4.9	10.3	0.8	0.8	3.5	3.5
G4189621J	2	1	124.2	32.8	27.3	7.0	9.0	13.0	80.0	-4.9	-4.6	-6.7	-8.6	-6.5	13.5	0.9	1.0	3.6	3.6
G4190176R	2	1	117.8	20.7	7.7	7.0	14.0	10.8	125.0	-6.2	-5.9	-18.7	-10.4	-7.5	10.5	0.9	0.8	3.0	3.0
G4190304K	2	2	117.8	23.0	17.8	8.0	32.0	10.7	103.0	-4.2	-4.2	-5.4	-5.0	-4.6	10.0	0.7	0.7	3.3	3.3
G4190939C	1	1	125.8	31.1	26.0	17.0	23.0	9.5	157.0	-5.0	-5.3	-6.3	-5.9	-5.5	12.0	1.0	0.9	4.0	4.0
G4191696P	1	2	132.3	30.1	17.3	15.0	51.0	9.5	152.0	-6.0	-5.9	-6.4	-6.3	-6.1	14.0	0.9	1.0	3.9	3.9
G4191728B	2	1	125.2	20.9	8.9	11.0	18.0	11.1	143.0	-5.4	-5.4	-5.6	-4.9	-5.3	10.9	0.7	0.7	2.9	2.9
G4191774H	2	1	119.2	20.4	7.9	9.0	18.0	12.1	125.0	-4.8	-4.5	-5.6	-8.0	-6.1	10.3	0.7	0.7	3.1	3.1
G4192161E	2	1	125.9	22.7	11.4	10.0	28.0	10.9	140.0	-4.5	-4.7	-5.1	-4.5	-4.7	10.7	0.8	0.8	3.4	3.4
G4192299C	1	2	128.7	30.9	20.6	11.0	22.0	11.0	120.0	-4.3	-4.5	-5.6	-4.9	-4.7	12.6	1.0	1.0	4.4	4.4
G4192470R	2	1	121.3	27.0	23.5	10.7	10.0	20.0	84.0	-3.8	-4.1	-4.6	-4.5	-4.2	11.3	0.9	0.9	3.3	3.3
G4192640T	2	1	116.2	18.5	9.6	8.0	35.0	10.5	146.0	-5.4	-5.5	-6.0	-5.2	-5.6	9.2	0.6	0.6	2.8	2.8
G4192789K	2	1	117.1	21.5	15.0	9.0	12.0	10.3	115.0	-4.5	-4.6	-5.8	-5.2	-4.9	9.9	0.7	0.7	3.1	3.1
G4192925H	1	1	125.3	34.2	31.2	11.0	20.0	10.5	120.0	-6.4	-6.3	-6.2	-6.0	-6.3	11.7	1.0	1.0	4.4	4.3
G4193349R	2	1	127.1	25.7	14.7	10.0	15.0	9.5	140.0	-5.1	-5.0	-5.6	-5.1	-5.1	12.0	0.9	0.9	3.5	3.5
G4195071P	1	2	122.9	22.0	7.9	9.0	38.0	9.8	132.0	-4.9	-5.0	-4.8	-4.2	-4.8	10.7	0.8	0.8	3.6	3.5
G4195194E	1	1	128.4	28.6	12.3	13.0	17.0	10.2	114.0	-4.5	-5.3	-5.4	-18.8	-7.7	13.5	1.0	1.0	4.2	4.2
G4195250P	1	1	129.1	24.6	9.9	10.0	36.0	10.0	110.0	-4.9	-5.0	-5.2	-4.6	-5.0	12.5	0.8	0.8	3.5	3.6
G4195416T	1	1	126.4	22.1	5.9	9.0	10.0	9.9	130.0	-4.4	-4.5	-5.2	-5.1	-4.8	11.1	0.8	0.8	3.6	3.6
G4195790K	1	1	124.3	20.8	5.8	8.0	28.0	10.4	120.0	-4.6	-4.5	-5.3	-5.2	-4.9	11.3	0.7	0.7	3.1	3.0
G4196268H	1	1	131.1	23.6	6.4	12.0	14.0	12.5	160.0	-5.4	-4.7	-11.2	-4.5	-4.8	12.2	0.8	0.8	3.7	3.6
G4196327H	1	2	122.1	24.3	12.6	13.0	26.0	9.8	115.0	-5.2	-5.3	-5.8	-5.3	-5.4	11.5	0.8	0.8	3.6	3.6
G4197306L	1	1	125.3	26.7	16.0	12.0	24.0	10.1	125.0	-4.9	-4.8	-5.8	-6.0	-5.2	12.2	0.9	0.9	3.7	3.7
G4197504C	1	1	127.2	25.5	11.7	8.0	24.0	10.9	106.0	-5.3	-5.1	-5.5	-5.3	-5.3	12.2	0.9	0.9	3.7	3.8
G4198532C	1	1	137.1	35.2	22.5	13.0			125.0	-4.7	-4.7	-7.0	-5.9	-5.3	15.2	1.0	1.0	4.4	4.4
G4198787T	1	2	136.1	27.7	11.3	10.0	27.0	10.4	130.0	-4.5	-4.5	-5.7	-5.8	-5.1	14.3	0.9	0.9	3.7	3.6
G4199244C	2	1	128.1	31.2	24.3	8.0	12.0	10.9	114.0	-6.1	-5.9	-5.6	-5.9	-5.9	13.2	0.9	0.9	3.7	3.7
G4199300R	2	2	123.2	21.6	12.3	9.0	15.0	11.0	133.0	-4.6	-3.9	-9.2	-4.6	-4.5	10.3	0.8	0.7	3.1	3.1
